# Supplementary material for: Immunoglobulin A/PIGR axis as potential mediators of human abdominal aortic aneurysms revealed by topologically resolved proteomics
Source: J Transl Med. 2025 Jul 7;23:747. doi: 10.1186/s12967-025-06758-y (PMC12232777; doi:10.1186/s12967-025-06758-y)
Supplement: Supplementary file 1 — Additional file 1. Table 1.- linear regression analysis of iga2 with aortic diameter [file 12967_2025_6758_MOESM1_ESM.xlsx]

## Sheet: Hoja1
	Linear regression analysis with aortic diameter
		Beta	Sig.
	IgA2	.127	.013
	BMI	.058	.264
	Smoke	-.086	.100
	Previous CVD	-.056	.306
	Aspirin	.056	.306
	BMI= body mass index
	CVD= cardiovascular disease
